# Supplementary material for: Facile Access to Solifenacin Impurity K: One-Step Synthesis and an HPLC-MS Method for Its Determination
Source: Molecules. 2024 Jun 25;29(13):3011. doi: 10.3390/molecules29133011 (PMC11243011; doi:10.3390/molecules29133011)
Supplement: Supplementary file 1 [file molecules-29-03011-s001.zip]

Archive with 1 entries (1 files):
- molecules-3057479-supplementary.pdf
